# Supplementary material for: Genetic Analysis Using an Isogenic Mating Pair of Aspergillus fumigatus Identifies Azole Resistance Genes and Lack of MAT Locus’s Role in Virulence
Source: PLoS Pathog. 2015 Apr 24;11(4):e1004834. doi: 10.1371/journal.ppat.1004834 (PMC4409388; doi:10.1371/journal.ppat.1004834)
Supplement: S1 Table — (XLSX) [file ppat.1004834.s003.xlsx]

## Sheet: S1
S1 Comparative Genome Hybridization (CGH) results showing only 7 gene divergence between AFB62F4 and AFB62.
AFB62 vs AFIR928	AFB62 vs F4-928-9	AFIR928 vs F4-928-9	ORF	SPOT ID	TU	Name	supercontig	chromosome	Chromosome Order	direction	5' end	3' end	UID
0.915857	0.616649	-0.167376	Afu3g00560	AFUA_3G00560	100.t00039	conserved hypothetical protein	100	3	1	1	120239	120841	553
2.8685	2.58448	0.0848118	Afu3g06160	AFUA_3G06160	93.t00828	mating locus protein, putative	93	3	2	-1	2555162	2556063	12660
-1.321	-1.06614	0.110613	Afu3g07480	AFUA_3G07480	93.t00716	G-patch domain protein, putative	93	3	2	-1	2203628	2201027	17612
-1.03099	-1.08818	-0.0117946	Afu3g07490	AFUA_3G07490	93.t00715	conserved hypothetical protein	93	3	2	-1	2200306	2200902	23116
-0.855673	-0.796511	0.151048	Afu7g04390	AFUA_7G04390	99.t00309	conserved hypothetical protein	99	7	2	-1	1061615	1062990	7517
0.74895	0.691048	0.0363507	Afu8g05980	AFUA_8G05980	55.t00351	protein kinase, putative	55	8	2	1	596401	598053	10546
-1.79311	-2.09882	0.0426847	Afu8g06490	AFUA_8G06490	55.t00250	hypothetical protein	55	8	2	1	745243	747314	2722
Log2 values in CGH experiments. Positive values mean the first strain had a gene. Negative values mean the second strain had a gene. Values near zero mean both strains have the gene.
