# Supplementary material for: Genetic Analysis Using an Isogenic Mating Pair of Aspergillus fumigatus Identifies Azole Resistance Genes and Lack of MAT Locus’s Role in Virulence
Source: PLoS Pathog. 2015 Apr 24;11(4):e1004834. doi: 10.1371/journal.ppat.1004834 (PMC4409388; doi:10.1371/journal.ppat.1004834)
Supplement: S2 Table — (XLSX) [file ppat.1004834.s004.xlsx]

## Sheet: Sheet1
S2 AFB62 unique genes when compared to AF293 and A1163.
gene_id	Common Name	GO term
7.m000592	vacuolar protein sorting-associated protein
1.m000827	uroporphyrinogen-III synthase	GO:0004852
1.m00819	DASH complex component Dam1, putative
101.m000200	alpha-amylase, putative
101.m000207	transmembrane protein, putative
106.m000234	glycoside hydrolase family 92 protein
109.m000203	transmembrane protein, putative
12.m000440	transmembrane protein, putative
120.m000172	class V chitinase, putative	GO:0000272
120.m000174	C2H2 transcription factor (Swi5), putative
126.m000187	ribose 5-phosphate isomerase
133.m000152	amino acid permease	GO:0006865
135.m000172	dolichol-phosphate mannosyltransferase subunit 3
137.m000124	IBR domain protein
139.m000138	transmembrane protein, putative
139.m000157	transmembrane protein, putative
139.m000170	extracellular metalloproteinase, putative
148.m000138	Gmc oxidoreductase	GO:0008152
149.m000187	transmembrane protein, putative
152.m000130	transmembrane protein, putative
153.m000153	transmembrane protein, putative
16.m000405	Serine/Threonine kinase catalytic domain protein	GO:0004672
16.m000439	portein, putative
161.m000141	acyl-CoA dehydrogenase, putative
162.m000138	cytochrome P450 family protein	GO:0008152
168.m000136	fungal specific transcription factor domain protein
17.m000434	phosphorylase superfamily protein
181.m000130	transmembrane protein, putative
183.m000138	encoded by An15g07090-aspergillus niger-like protein, putative
186.m000107	general amidase, putative
189.m000109	phosphotransferase enzyme family protein	GO:0016772
19.m000394	transmembrane protein, putative
192.m000136	beta-lactamase	GO:0008800
2.m000681	transcriptional regulatory protein, putative
202.m000096	transmembrane protein, putative
211.m000104	calcium/calmodulin-dependent kinase
211.m000107	transmembrane protein, putative
214.m000079	tubulin/FtsZ family, GTPase domain protein
220.m000086	rerric reductase-like transmembrane component
222.m000078	transmembrane protein, putative
224.m000138	transmembrane protein, putative
228.m000120	flavin containing polyamine oxidase, putative	GO:0016491
23.m000361	transmembrane protein, putative
236.m000104	integral membrane protein
239.m000067	XLF (XRCC4-like factor) protein
239.m000069	vacuolar ABC heavy metal transporter (Hmt1), putative	GO:0005524
24.m000345	transmembrane protein, putative
24.m000391	ABC multidrug transporter, putative	GO:0005524
7.m000612	fungal-specific transcription factor domain protein
243.m000081	kinase dsk1	GO:0004672
248.m000068	fungal transcriptional regulatory protein, putative
252.m000107	ABC transporter, putative
257.m000079	iron-sulfur cluster assembly accessory protein Isa2, putative
26.m000307	cytochrome P450 family benzoate 4-monooxygenase	GO:0008152
273.m000068	transmembrane protein, putative
28.m000289	transmembrane protein, putative
280.m000058	protein phosphatase 2C, putative	GO:0016311
284.m000154	intron-encoded laglidadg endonuclease family protein
284.m000155	NADH-ubiquinone oxidoreductase chain 3	GO:0006120
284.m000156	NADH-ubiquinone oxidoreductase chain 5	GO:0006120
284.m000157	NADH-ubiquinone oxidoreductase chain 1	GO:0016020
284.m000158	ATP synthase F0, A subunit	GO:0000276
287.m000095	transmembrane protein, putative
291.m000070	transmembrane protein, putative
298.m000075	transmembrane protein, putative
3.m00662	copper fist DNA-binding domain protein
30.m000372	transmembrane protein, putative
304.m000075	NAD-dependent epimerase/dehydratase family protein	GO:0003824
31.m000376	ubiquitin carboxyl-terminal hydrolase
312.m000050	MFS transporter	GO:0005215
312.m000053	MFS transporter	GO:0005215
316.m000054	transmembrane protein, putative
318.m000061	monooxygenase, putative
32.m000351	transmembrane protein, putative
32.m000395	acyl-CoA thioesterase II, putative
331.m000032	NF-X1 finger and helicase domain protein, putative
34.m000332	transmembrane protein, putative
348.m000056	oligopeptide transporter	GO:0005215
353.m000039	NmrA family protein
356.m000055	AAC25763.1-streptomyces lividans-like protein, putative
357.m000039	metalloreductase transmembrane component, putative
361.m000045	MFS multidrug transporter, putative
365.m000052	NAD-binding rossmann fold oxidoreductase, putative
368.m000027	NADP/FAD-dependent oxidoreductase	GO:0008152
368.m000029	NADP/FAD-dependent oxidoreductase	GO:0008152
37.m000286	transmembrane protein, putative
373.m000078	conidiation-specific protein
375.m000037	reverse transcriptase, putative
245.m000102	hypothetical protein
20.m000377	hypothetical protein
378.m000048	XPG domain protein
513.m000018	hypothetical protein
378.m000050	DNA-binding protein HGH1, putative
137.m000120	hypothetical protein
61.m000250	hypothetical protein
277.m000065	hypothetical protein
279.m000090	hypothetical protein
38.m000324	transmembrane protein, putative
124.m000188	hypothetical protein
17.m000366	hypothetical protein
63.m000223	hypothetical protein
56.m000276	hypothetical protein
384.m000041	MFS drug transporter, putative	GO:0005215
125.m000192	hypothetical protein
5.m000533	hypothetical protein
642.m000005	hypothetical protein
104.m000238	hypothetical protein
134.m000138	hypothetical protein
249.m000096	hypothetical protein
262.m000085	hypothetical protein
404.m000026	hypothetical protein
1.m000781	hypothetical protein
26.m000278	hypothetical protein
392.m000041	integral membrane protein
398.m000036	glutathione S-transferase, putative
40.m000335	geranylgeranyl pyrophosphate synthase/polyprenyl synthetase	GO:0004659
407.m000034	exportin KapK
395.m000031	hypothetical protein
407.m000043	exportin-1 protein
41.m000275	signal recognition particle 9 kDa protein
14.m000464	hypothetical protein
17.m000384	hypothetical protein
59.m000256	hypothetical protein
88.m000229	hypothetical protein
9.m000542	hypothetical protein
117.m000184	hypothetical protein
413.m000047	FAD-binding oxidoreductase, putative	GO:0050660
373.m000066	hypothetical protein
421.m000040	proteasome subunit alpha type 6	GO:0004298
425.m000029	A oryzae ArpA null mutants showed poor growth and hyper-branched mycelia protein
428.m000033	DNA polymerase epsilon subunit B
76.m000193	hypothetical protein
11.m000397	hypothetical protein
456.m000046	Rpp14 family protein
457.m000033	kinesin, putative
458.m000028	nuclear pore complex component
25.m000359	hypothetical protein
259.m000086	hypothetical protein
469.m000027	hypothetical protein
48.m000215	hypothetical protein
12.m000427	hypothetical protein
12.m000459	hypothetical protein
86.m000251	hypothetical protein
237.m000086	hypothetical protein
192.m000133	hypothetical protein
44.m000270	hypothetical protein
9.m000583	hypothetical protein
275.m000061	hypothetical protein
355.m000051	hypothetical protein
459.m000026	hypothetical protein
71.m000256	hypothetical protein
8.m000555	hypothetical protein
124.m000190	hypothetical protein
131.m000171	hypothetical protein
207.m000124	hypothetical protein
26.m000271	hypothetical protein
377.m000055	hypothetical protein
127.m000181	hypothetical protein
21.m000326	hypothetical protein
210.m000086	hypothetical protein
313.m000081	hypothetical protein
333.m000067	hypothetical protein
13.m000423	hypothetical protein
145.m000143	hypothetical protein
33.m000296	hypothetical protein
392.m000042	hypothetical protein
129.m000159	hypothetical protein
152.m000136	hypothetical protein
476.m000011	short-chain dehydrogenase reductase, putative	GO:0008152
124.m000186	hypothetical protein
25.m000396	hypothetical protein
481.m000026	DUF3752 family protein
485.m000022	DEAD/DEAH-box helicase, putative	GO:0006139
492.m000028	transmembrane protein, putative
493.m000021	short-chain dehydrogenase reductase sdr protein, putative
81.m000244	hypothetical protein
163.m000120	hypothetical protein
496.m000024	glucan 1,3-beta-glucosidase, putative
4.m000572	hypothetical protein
455.m000039	hypothetical protein
5.m000551	D-lactate dehydrogenase
255.m000084	hypothetical protein
5.m000661	transmembrane protein, putative
111.m000166	hypothetical protein
319.m000082	hypothetical protein
209.m000096	hypothetical protein
9.m000502	hypothetical protein
17.m000373	hypothetical protein
507.m000010	telomere-associated RecQ helicase, putative
190.m000116	hypothetical protein
243.m000083	hypothetical protein
513.m000017	DNA helicase, putative
517.m000019	MFS transporter, putative
280.m000060	hypothetical protein
542.m000011	folylpolyglutamate synthase
372.m000048	hypothetical protein
56.m000277	fungal-specific transcription factor domain protein
49.m000206	hypothetical protein
231.m000097	hypothetical protein
38.m000308	hypothetical protein
3.m000612	hypothetical protein
56.m000333	short-chain oxidoreductase, putative
16.m000408	hypothetical protein
56.m000337	citrinin biosynthesis oxydoreductase CtnB
64.m000259	hypothetical protein
172.m000110	hypothetical protein
176.m000117	hypothetical protein
279.m000082	hypothetical protein
72.m000260	hypothetical protein
20.m000335	hypothetical protein
566.m000012	C2H2 finger protein
337.m000049	hypothetical protein
52.m000258	hypothetical protein
67.m000230	hypothetical protein
80.m000183	hypothetical protein
569.m000006	transmembrane protein, putative
62.m000239	hypothetical protein
10.m000494	hypothetical protein
12.m000475	hypothetical protein
13.m000442	hypothetical protein
199.m000113	hypothetical protein
206.m000104	hypothetical protein
57.m000248	palmitoyltransferase akr1
13.m000464	hypothetical protein
133.m000173	hypothetical protein
388.m000041	hypothetical protein
87.m000185	hypothetical protein
573.m000011	DEAD/DEAH-box helicase, putative
573.m000012	helicase, putative
14.m000469	hypothetical protein
58.m000245	kinetochore protein spc25
248.m000070	hypothetical protein
252.m000099	hypothetical protein
318.m000062	hypothetical protein
8.m000528	hypothetical protein
119.m000174	hypothetical protein
584.m000012	HPP family protein
584.m000013	beta-glucosidase, putative	GO:0004553
4.m000633	hypothetical protein
59.m000255	transmembrane protein, putative
211.m000094	hypothetical protein
308.m000086	hypothetical protein
12.m000450	hypothetical protein
594.m000012	helicase, putative
122.m000165	hypothetical protein
145.m000145	hypothetical protein
171.m000139	hypothetical protein
178.m000152	hypothetical protein
76.m000183	hypothetical protein
60.m000235	transmembrane protein, putative
112.m000174	hypothetical protein
147.m000138	hypothetical protein
236.m000099	hypothetical protein
608.m000009	transmembrane protein, putative
61.m000271	oligopeptide transporter
8.m000533	hypothetical protein
82.m000245	hypothetical protein
61.m000297	cytochrome P450 family benzoate 4-monooxygenase, putative
61.m000299	aldehyde dehydrogenase (NAD) family protein	GO:0016620
618.m000011	kinesin light chain, putative
55.m000278	hypothetical protein
112.m000209	hypothetical protein
618.m000012	EAA77948.1-gibberella zeae-like protein, putative
146.m000153	hypothetical protein
25.m000376	hypothetical protein
7.m000565	hypothetical protein
308.m000077	hypothetical protein
480.m000022	hypothetical protein
31.m000341	hypothetical protein
148.m000133	hypothetical protein
160.m000107	hypothetical protein
619.m000004	transmembrane protein, putative
173.m000165	hypothetical protein
20.m000317	hypothetical protein
625.m000012	Ty1/Copia-like polyprotein/retrotransposon
68.m000257	hypothetical protein
435.m000020	hypothetical protein
145.m000153	hypothetical protein
366.m000060	hypothetical protein
106.m000230	hypothetical protein
626.m000012	methyltransferase, putative
204.m000126	hypothetical protein
41.m000256	hypothetical protein
65.m000229	phosphotransferase enzyme family protein
659.m000006	transmembrane protein, putative
523.m000027	hypothetical protein
81.m000260	hypothetical protein
66.m000279	60S ribosomal protein L23	GO:0003735
128.m000172	hypothetical protein
672.m000010	telomere-associated RecQ helicase, putative
260.m000070	hypothetical protein
33.m000292	hypothetical protein
7.m000613	reverse transcriptase, putative	GO:0003676
263.m000063	hypothetical protein
71.m000264	hypothetical protein
255.m000085	hypothetical protein
585.m000013	hypothetical protein
19.m000388	hypothetical protein
7.m00543	hypothetical protein
7.m000614	LysM domain protein	GO:0016998
109.m000204	hypothetical protein
142.m000162	hypothetical protein
252.m000095	hypothetical protein
163.m000121	hypothetical protein
146.m000151	hypothetical protein
7.m000615	ankyrin
200.m000132	hypothetical protein
7.m000616	bacteriodes thetaiotaomicron symbiotic chitinase	GO:0000272
103.m000197	hypothetical protein
183.m000132	hypothetical protein
329.m000067	hypothetical protein
225.m000055	hypothetical protein
7.m000617	peptidase A4 family protein
7.m000618	ankyrin domain protein
249.m000083	hypothetical protein
490.m000016	hypothetical protein
73.m000182	transmembrane protein, putative
77.m000249	DASH complex subunit dad3
82.m000246	transmembrane protein, putative
259.m000082	hypothetical protein
83.m000260	transmembrane protein, putative
37.m000273	hypothetical protein
86.m000267	transmembrane protein, putative
298.m000068	hypothetical protein
89.m000196	serine hydrolase
48.m000228	hypothetical protein
26.m000295	hypothetical protein
9.m000532	phosphotransferase enzyme family protein, putative
139.m000148	hypothetical protein
9.m000533	transmembrane protein, putative
90.m000242	transmembrane protein, putative
63.m000196	hypothetical protein
150.m000157	hypothetical protein
24.m000347	hypothetical protein
242.m000095	hypothetical protein
296.m000054	hypothetical protein
28.m000286	hypothetical protein
298.m000069	hypothetical protein
120.m000149	hypothetical protein
17.m000451	hypothetical protein
32.m000328	hypothetical protein
6.m000491	hypothetical protein
161.m000138	hypothetical protein
35.m000283	hypothetical protein
68.m000272	hypothetical protein
94.m00195	Ras guanyl-nucleotide exchange factor protein, putative
174.m000137	hypothetical protein
95.m000216	EAA60784.1-aspergillus nidulans-like protein, putative
361.m000044	hypothetical protein
92.m000209	hypothetical protein
55.m000275	hypothetical protein
190.m000107	hypothetical protein
96.m000200	membrane fusion mating protein Fig1 protein, putative
116.m000174	hypothetical protein
46.m000297	hypothetical protein
377.m000052	hypothetical protein
96.m000202	AAA ATPase	GO:0016887
276.m000078	hypothetical protein
232.m000088	hypothetical protein
7.m000578	hypothetical protein
186.m000108	hypothetical protein
284.m000153	hypothetical protein
150.m00173	hypothetical protein
124.m000182	hypothetical protein
304.m000076	hypothetical protein
1.m000910	hypothetical protein
17.m000461	hypothetical protein
8.m000545	hypothetical protein
300.m000089	hypothetical protein
276.m000077	hypothetical protein
96.m000203	transmembrane protein, putative
103.m000193	hypothetical protein
155.m000137	hypothetical protein
320.m000073	hypothetical protein
93.m000216	hypothetical protein
186.m000109	hypothetical protein
149.m000166	hypothetical protein
32.m000371	hypothetical protein
560.m000008	hypothetical protein
466.m000028	hypothetical protein
323.m000066	hypothetical protein
96.m000221	ribosomal protein L33	GO:0000315
96.m000224	transmembrane protein, putative
96.m000225	UPF0499 protein NFIA-054990 protein
365.m000059	hypothetical protein
76.m000226	hypothetical protein
