# Supplementary material for: Genetic Analysis Using an Isogenic Mating Pair of Aspergillus fumigatus Identifies Azole Resistance Genes and Lack of MAT Locus’s Role in Virulence
Source: PLoS Pathog. 2015 Apr 24;11(4):e1004834. doi: 10.1371/journal.ppat.1004834 (PMC4409388; doi:10.1371/journal.ppat.1004834)
Supplement: S3 Table — (XLSX) [file ppat.1004834.s005.xlsx]

## Sheet: Sheet1
S3 Minimium inhibitory concentrations (Etest) of AFB62 or AFB62F9 to select antifungals.
	Determined MIC (ug/ul)	Sub-MIC used (ug/ml)	Intermediate (ug/ml)		High (ug/ml)
Parental Strain	AFB62 and AFB62F9	AFB62 and AFB62F9	AFB62	AFB62-F9	AFB62	AFB62-F9
Itraconzaole	2	2	10	10	100	100
Posaconazole	0.128	0.032	0.32	0.128	10	1.3
Voriconazole	0.25	0.094	0.376	0.376	3	3
