# Supplementary material for: Genetic Analysis Using an Isogenic Mating Pair of Aspergillus fumigatus Identifies Azole Resistance Genes and Lack of MAT Locus’s Role in Virulence
Source: PLoS Pathog. 2015 Apr 24;11(4):e1004834. doi: 10.1371/journal.ppat.1004834 (PMC4409388; doi:10.1371/journal.ppat.1004834)
Supplement: S4 Table — (XLSX) [file ppat.1004834.s006.xlsx]

## Sheet: Sheet1
S4 Summary of all identified SNPs in intermediate and high level resistant isolates.
	contig										ctg100	ctg1042	ctg1086	ctg166	ctg192	ctg192	ctg192	ctg192	ctg228	ctg323	ctg379	ctg381	ctg409	ctg466	ctg466	ctg47	ctg47	ctg47	ctg47	ctg47	ctg47	ctg512	ctg541	ctg560	ctg560	ctg602	ctg621	ctg630	ctg643	ctg69	ctg69	ctg711	ctg711	ctg733	ctg733	ctg773	ctg773	ctg775	ctg775
	coordinate										73877	23895	1047	23275	55923	55930	55931	56485	13312	225	69516	25993	917	2379	2388	11512	11785	12070	12081	12212	12718	137	201	144	220	100080	46456	28222	28630	101966	105194	3298	3303	2568	2603	199	246	185	187
Strain	Total number of mutations per strain	ERG11A	Hmg1	ERG25A	Ssc70	GanA	ABC transporter	tot mutations	azole	level		ganA		ssc1	HMG CoA	HMG CoA	HMG CoA	HMG CoA			ABC multidrug transporter	Erg25				Cyp51A	Cyp51A	Cyp51A	Cyp51A	Cyp51A	Cyp51A					MFS transporter		Hypothetical	phosphoinositol/lipophilic binding protein
AFB62I1	4	1				1		4	Itra	Intermediate		1								1	1																	1
AFB62I11	4	2				1		4	Itra	xhigh		1									1					1												1
AFB62I12	4	1	1			1		4	Itra	xhigh		1									1					1																					1
AFB62I2	5	1	1			1		5	Itra	Intermediate		1								1	1		1															1
AFB62I21	3					1		3	Itra	xhigh		1									1							1
AFB62I31	8			1		1		8	Itra	xhigh		1									1								1																				1
AFB62F9I1	2						1	2	Itra	Intermediate			1																								1
AFB62F9I11	1		1					1	Itra	xhigh												1
AFB62F9I2	5	3						5	Itra	Intermediate				1																							1	1										1
AFB62F9I22	6	1		1				6	Itra	xhigh				1																															1				1
AFB62F9I3	2	1						2	Itra	Intermediate				1
AFB62F9I31	4	2						4	Itra	xhigh				1														1						1				1
AFB62P1	9	2				1	1	9	Posa	Intermediate		1	1							1	1					1						1				1		1
AFB62P11	13	1	1	1		1		13	Posa	xhigh		1								1	1			1	1	1										1											1		1
AFB62P2	6	1				1		6	Posa	Intermediate		1								1	1					1							1			1
AFB62P21	6	1	1			1		6	Posa	xhigh		1									1					1										1										1	1
AFB62P3	6	1				1		6	Posa	Intermediate		1							1	1	1					1						1
AFB62P31	4	1				1		3	Posa	xhigh		1									1					two alleles - mutant is predominant											1
AFB62F9P1	1							1	Posa	Intermediate																													1
AFB62F9P13	7	1				1		7	Posa	xhigh		1									1			1	1	1									1	1
AFB62F9P2	2						1	2	Posa	Intermediate			1																										1
AFB62F9P23	5	2				1		5	Posa	xhigh		1									1					1										1		1
AFB62F9P33	6	1				1		6	Posa	xhigh		1									1					1										1									1
AFB62V1	5	1	1			1		5	Vori	Intermediate		1			1					1	1																	1
AFB62V13	6	1	2			1		6	Vori	xhigh		1			1						1																	1			1						1
AFB62V2	5	1				1		5	Vori	Intermediate		1						1		1	1																1
AFB62V21	8	1	2			1		8	Vori	xhigh		1			1				1		1						1														1					1	1
AFB62V3	4					1		4	Vori	Intermediate		1				1				1	1
AFB62V31	7		1			1		7	Vori	xhigh	1	1				1					1									1																	1
AFB62V33	10					1		10	Vori	xhigh	1	1				1			1		1										1						1					1	1
AFB62F9V1	3	1	1		1			3	Vori	Intermediate							1						1															1
AFB62F9V11	7	2			1			7	Vori	xhigh							1										1										1	1		1				1	1
AFB62F9V2	2				1			2	Vori	Intermediate							1																1
AFB62F9V21	3				1			3	Vori	xhigh							1		1
AFB62F9V31	8			1	1			8	Vori	xhigh							1		1																1														1
AFB62F9V32	3				1			3	Vori	xhigh							1																				1
All contig numbers and coordiates are based on the AFBAFB62 assembly.
Isolates shaded in grey correspond to intermediate azole resistance, and are usually followed by their high-resistance derivatives.
Nomenclature of strains: AFB62 or AFB62F9 followed by an I, P, or V, corresponding to itraconazole, posaconazole, or voriconazole, respectively. The following single digit numbers represent the intermediate lineage, and double digit numbers represent the high resistance isolate obtained from the single-digit lineage. That is, AFB62I11 (high resistance) was derived from AFB62I1 (intermediate resis…
A number "1" means the mutation was present in the given strain.
[truncated: 7 more columns]
